# Supplementary material for: Shift of Choline/Betaine Pathway in Recombinant Pseudomonas for Cobalamin Biosynthesis and Abiotic Stress Protection
Source: Int J Mol Sci. 2022 Nov 11;23(22):13934. doi: 10.3390/ijms232213934 (PMC9699165; doi:10.3390/ijms232213934)
Supplement: Supplementary file 1 [file ijms-23-13934-s001.zip]

Archive with 1 entries (1 files):
- ijms-2003135-supplementary.pdf
